# Supplementary material for: Protein stability governed by its structural plasticity is inferred by physicochemical factors and salt bridges
Source: Sci Rep. 2020 Feb 4;10:1822. doi: 10.1038/s41598-020-58825-7 (PMC7000726; doi:10.1038/s41598-020-58825-7)
Supplement: Supplementary file 2 — Supplementary Data Set [file 41598_2020_58825_MOESM2_ESM.xls]

## Sheet: Sheet1
Title: Protein stability governed by its structural plasticity is inferred by physicochemical factors and salt bridges. Anindya S. Panja1*, Smarajit Maiti2 ,Bidyut Bandopadhyay1
Supplementary table (S1) : Inherent physicochemical features of extremophiles and non- extremophiles proteins .
ACIDIC PROTEIN(Table A)
PROTEIN NAME	UNIPROT ID	ISOELECTRIC POINT(%)	NET CHARGE	HYDROPHOBICITY	POLAR(%)	NON POLAR(%)
Glutamate carboxypeptidase 2	Q04609	6.97	-2.7	42.8	43.33	56.667
Fibroblast growth factor 2	P09038	11.71	32	36.11	43.06	56.944
Legumain	Q99538	6.54	-10	39.95	46.88	53.118
5'-methylthioadenosine/S-adenosylhomocysteine nucleosidase	P0AF12	4.9	-9.6	48.28	38.36	61.638
Molecular chaperone Hsp31 and glyoxalase 3	P31658	5.94	-8	46.29	41.34	58.657
pH-sensitive adenylate cyclase Rv1264	P9WMU9	4.7	-14.4	50.13	39.04	60.957
Multidrug transporter MdfA	P0AEY8	9.09	5.1	57.8	28.54	71.463
Oxalyl-CoA decarboxylase	P0AFI0	5.81	-9.2	46.63	41.49	58.511
Acetylxylan esterase 2	O59893	6.71	-1.4	40.6	37.18	62.821
Beta-glucosidase 1A	Q25BW5	5.15	-14.9	38.96	45.89	54.113
Sodium/hydrogen exchanger 1	P19634	7.22	-1.8	49.2	40.25	59.755
Candidapepsin-5	P43094	6.14	-1.2	39.95	46.89	53.11
Lysozyme 1	Q7YT16	7.97	1.7	39.01	44.68	55.319
Urease subunit beta	P69996	5.91	-14.3	40.07	46.75	53.251
Listeriolysin O	P13128	8.23	1.5	39.7	50.28	49.716
Heparanase	Q9Y251	9.71	15.6	44.75	43.46	56.538
Candidapepsin-3	P0CY29	4.19	-18	37.69	48.74	51.256
NON ACIDIC PROTEIN (Table B)
PROTEIN NAME	UNIPROT ID	ISOELECTRIC POINT	NET CHARGE	HYDROPHOBICITY	POLAR(%)	NON POLAR(%)
Glutamate carboxypeptidase II	S2D2T8	5.09	-18.7	41.34	44.49	55.508
Fibroblast growth factor 1	P03968	7.04	-0.7	34.84	49.68	50.323
Peptidase C13, legumain	A0A176S1W5	4.3	-18.6	41.9	46.48	53.521
5'-methylthioadenosine/S-adenosylhomocysteine nucleosidase	Q47UY5	4.62	-10.6	47.33	41.56	58.436
Molecular chaperone Hsp31 and glyoxalase 3	A0A0F7Y9B0	4.8	-11.4	43.31	40.85	59.155
pH-sensitive adenylate cyclase Rv1264	A0A0G4DXE6	4.7	-14.4	50.13	39.04	60.957
Multidrug transporter MdfA	W8TUJ0	8.45	3	59.23	27.44	72.564
Oxalyl-CoA decarboxylase	B2TWX2	5.98	-8.2	46.63	41.49	58.511
Acetylxylan esterase	A0A0U5PF19	4.69	-10.6	38.57	48.1	51.905
Beta-glucosidase	A0A1A5XML6	5.2	-17.5	44.3	42.8	57.204
Sodium/hydrogen exchanger 1	P48762	7.06	-3.7	49.39	40.22	59.78
Candidapepsin-5	A0A0A6KA15	6.14	-1.2	40.19	46.17	53.828
Lysozyme C	P04421	7.7	0.9	38.78	45.58	54.422
Urease subunit beta	Q93PJ4	5.88	-12.1	40.42	44.82	55.185
Listeriolysin O	Q724L1	7.69	0.5	39.89	50.1	49.905
Heparanase	Q9MYY0	9.61	14.7	44.77	43.3	56.697
Candidapepsin-3	C4YNQ5	4.19	-18	37.69	48.74	51.256
ALKALINE PROTEIN (Table C)
PROTEIN NAME	UNIPROT ID	ISOELECTRIC POINT	NET CHARGE	HYDROPHOBICITY	POLAR(%)	NON POLAR(%)
Alkaline phosphatase PhoK	A1YYW7	6.74	-3.3	45.97	42.04	57.961
3'-phosphoadenosine 5'-phosphate phosphatase	P9WKJ1	4.65	-10.6	51.31	38.58	61.423
Phosphoserine aminotransferase	Q9RME2	6.32	-4.3	41.83	47.65	52.355
Neutral ceramidase	Q9I596	6.17	-8.9	42.69	43.43	56.567
Arylsulfatase	P51691	5.51	-14.5	45.15	41.79	58.209
Succinyl-diaminopimelate desuccinylase	P44514	5.05	-14.2	42.18	45.36	54.642
Lipase	O59952	5.32	-6.8	41.24	43.64	56.357
Phosphonoacetate hydrolase	Q51782	5.37	-12.2	46.19	41.52	58.477
Inositol-1-monophosphatase SuhB	P9WKI9	4.89	-7.9	49.31	35.86	64.138
Cathepsin L-like proteinase	Q24940	7.19	-0.7	35.28	46.63	53.374
Putrescine aminotransferase	P42588	6.43	-4.7	47.49	40.31	59.695
Tyrosine-protein phosphatase YwqE	P96717	7.14	-1	45.28	45.67	54.331
Malate synthase	D4GTL2	4.05	-55	40.18	47.81	52.194
Ectonucleotide pyrophosphatase/phosphodiesterase family member 2	Q9R1E6	7.28	-1.4	37.24	47.56	52.436
Alkaline serine protease ver112	Q68GV9	7.89	1.3	41.62	43.72	56.283
Lipase EstA	P37957	10.22	9.5	41.98	42.45	57.547
Secreted chorismate mutase	P9WIB9	5.3	-3.8	48.24	45.73	54.271
Endoglucanase	P06564	4.09	-72.6	42.63	47	53
Hydroxymethylglutaryl-CoA synthase	Q9FD71	4.58	-19.2	44.39	43.86	56.136
Subtilisin BPN'	P00782	9.61	6.8	43.19	42.67	57.33
Xaa-Pro dipeptidase	Q44238	5.99	-17	44.1	44.87	55.126
Endo-1,4-beta-xylanase A	B3A0S5	8.55	3.3	40.06	46.48	53.517
NON ALKALINE PROTEIN (Table D)
PROTEIN NAME	UNIPROT ID	ISOELECTRIC POINT	NET CHARGE	HYDROPHOBICITY	POLAR(%)	NON POLAR(%)
Alkaline phosphatase (EC 3.1.3.1)	A0A0M7A7V1	4.56	-31.3	42.55	45.39	54.61
3'-phosphoadenosine 5'-phosphate phosphatase	D9Q990	6.18	-6.3	44.22	43.2	56.803
Phosphoserine aminotransferase	Q9HZ66	4.71	-11.7	44.6	42.38	57.618
Neutral/alkaline non-lysosomal ceramidase	H1VN04	6.51	-5.3	42.19	42.19	57.812
Arylsulfatase B (ASB)	P33727	7.98	3.5	42.99	42.62	57.383
Succinyl-diaminopimelate desuccinylase (SDAP desuccinylase)	Q8PAU0	5.35	-14.8	48.67	39.1	60.904
Apolipoprotein A-I (Apo-AI) (ApoA-I) (Apolipoprotein A1)	P02647	5.5	-6.4	39.7	53.56	46.442
Phosphonoacetate hydrolase 2-phosphonopropionate hydrolase	B3R8G0	6.08	-8.1	47.78	39.9	60.099
SuhB: inositol-1-monophosphatase	K0NI82	8.38	4.7	40.8	45.49	54.515
Clan CA, family C1, cathepsin L-like cysteine peptidase (Cysteine proteinase, putative)	Q27106	7.1	-1	36.25	45.63	54.369
Putrescine aminotransferase	Q6D6Y6	6.35	-5.6	45.94	40.6	59.402
Tyrosine-protein phosphatase YwqE	K4LEU6	6.72	-2.4	50.38	35.5	64.504
Apparent malate synthase	Q5V0X0	4.01	-54	41.15	47.59	52.414
Ectonucleotide pyrophosphatase/phosphodiesterase family member 2	Q64610	7.54	1.7	36.53	48.59	51.409
Alkaline serine protease ver112 OS=Lecanicillium psalliotae PE=1 SV=1	A0A0B7FJS4	8.59	2.6	44.06	41.16	58.839
Lipase EstA	R9W3Z5	10.38	11.6	41.59	42.52	57.477
Secreted chorismate mutase	P9WIB8	5.3	-3.8	48.24	45.73	54.271
Endoglucanase	P22699	4.15	-43.5	37.73	47.94	52.057
Hydroxymethylglutaryl-CoA lyase, mitochondrial	P35914	8.71	5.9	46.46	39.39	60.615
Subtilisin BPN'	H6CMG3	5.24	-8.4	41.79	47.39	52.612
Xaa-Pro dipeptidase	P12955	5.9	-15	42.19	42.8	57.201
Endo-1,4-beta-xylanase A	P26514	6.61	-3	38.16	46.33	53.669
HALOPHILIC PROTEIN (Table E)
PROTEIN NAME	UNIPROT ID	ISOELECTRIC POINT	NET CHARGE	HYDROPHOBICITY	POLAR(%)	NON POLAR(%)
Glucose 1-dehydrogenase	Q977U7	4.27	-33.8	44.82	43.7	56.303
Dodecin	B0R5M0	3.6	-12	42.65	50	50
Malate synthase	D4GTL2	4.05	-55	40.18	47.81	52.194
High-potential iron-sulfur protein	P00260	8.33	1.8	49.18	39.34	60.656
Nucleoside diphosphate kinase	P61136	4.15	-22.2	39.75	48.45	51.553
Nucleoside diphosphate kinase	Q83WH5	4.42	-8.9	44.68	45.39	54.61
Beta-lactamase	Q76LX5	4.13	-28.5	45.36	41.24	58.763
Bacteriorhodopsin-I	Q5UXY6	4.7	-4.8	53.6	29.6	70.4
Nucleoside diphosphate kinase	Q401C5	3.99	-23.5	37.66	49.35	50.649
Alkaline phosphatase	B5BP20	4.16	-49.5	43.07	45.16	54.839
HTR-like protein	Q5V4P0	4.03	-52.2	38.83	51.63	48.373
PhiH1 repressor-like	Q5V043	4.3	-9.8	31.48	54.63	45.37
Catalase-peroxidase 2	O59651	4.07	-75	40.08	48.56	51.436
Assimilatory ferredoxin-dependent nitrite reductase	I3R637	4.4	-42.3	39.25	48.12	51.877
Proteasome subunit alpha 1	Q9V2V6	4.18	-25.4	36.9	51.19	48.81
Assimilatory nitrate reductase	I3R634	4.52	-35.1	45.2	43.79	56.215
Isocitrate lyase	D4GTL3	4.21	-39.8	38.26	51.01	48.986
Hydroxymethylglutaryl-CoA synthase	Q9FD71	4.58	-19.2	44.39	43.86	56.136
Ectoine-binding periplasmic protein TeaA	E1VBK1	3.93	-39.4	40.76	47.8	52.199
Dihydrofolate reductase HdrA	P15093	4.2	-14.7	44.44	46.3	53.704
Chemotaxis protein CheC	Q5V4K4	3.86	-27.6	45.26	47.41	52.586
Xaa-Pro dipeptidase	Q44238	5.99	-17	44.1	44.87	55.126
Streptomonomicin peptide protein	A0A0C2JEQ8	8.95	1	46.34	36.59	63.415
Ferredoxin-1	P00217	3.43	-28.2	38.76	45.74	54.264
Endonuclease I	Q2XSL7	10.18	18.9	37.18	49.15	50.855
Cytochrome c-551	P00122	3.97	-9	39.74	44.87	55.128
DNA polymerase sliding clamp	D0VWY8	3.98	-30.4	46.96	44.13	55.87
High-potential iron-sulfur protein isozyme 2	P38524	4.21	-6.1	40.85	43.66	56.338
NON HALOPHILIC PROTEIN (Table F)
PROTEIN NAME	UNIPROT ID	ISOELECTRIC POINT	NET CHARGE	HYDROPHOBICITY	POLAR(%)	NON POLAR(%)
Glucose 1-dehydrogenase (GDH)	Q9HS17	4.52	-20.1	49.44	40.45	59.551
Dodecin family protein	A0A0D5V603	7.7	0.2	36.76	55.88	44.118
Apparent malate synthase	Q5V0X0	4.01	-54	41.15	47.59	52.414
High-potential iron-sulfur protein (HiPIP)	Q65ZP7	4.91	-2.2	47.67	39.54	60.465
Nucleoside diphosphate kinase, mitochondrial (NDK)	P87355	10.1	6.4	43.65	43.09	56.906
Nucleoside diphosphate kinase (NDK)	P0A763	5.62	-3.7	44.76	42.66	57.343
Beta-lactamase	P00811	9.07	4.4	46.68	41.11	58.886
Bacteriorhodopsin-I	Q18DH8	4.05	-11	56.3	29.92	70.079
Nucleoside diphosphate kinase 3	Q13232	7.97	1.1	48.52	39.05	60.947
Alkaline phosphatase	O60109	5.21	-18.6	42.48	45.68	54.323
HTR-like protein	G0HVN9	3.55	-24	46.72	44.26	55.738
PhiH1 repressor-like protein	M0JP51	4.23	-10.8	30.56	53.7	46.296
Catalase-peroxidase (CP)	B9JKI5	5.13	-20.4	43.17	45.49	54.508
Sulfite reductase, ferredoxin dependent	Q2JVS7	9.02	9.9	41.89	45.78	54.223
Proteasome activator complex subunit 3	P61289	5.76	-4.6	41.34	51.97	48.031
Assimilatory nitrate reductase large subunit	A0A0A8X538	6.97	-3.1	39.35	46.69	53.315
2-methylisocitrate lyase	A0A090QMF6	4.5	-20.3	46.29	43.03	56.973
Hydroxymethylglutaryl-CoA lyase, mitochondrial	P35914	8.71	5.9	46.46	39.39	60.615
Ectoine-binding periplasmic protein TeaA	A0A132BRX7	4.56	-9.9	51.61	38.42	61.584
Probable bifunctional folylpolyglutamate synthase/dihydropteroate synthase	Q9HS44	4.2	-72.1	46.63	42.33	57.669
Chemotaxis protein CheC	A0A0A1SJE5	3.98	-14.5	43.63	43.63	56.373
Xaa-Pro dipeptidase	P12955	5.9	-15	42.19	42.8	57.201
Peptide deformylase	A0A0C2FJ38	4.54	-9.8	43.48	45.11	54.891
Ferredoxin-1, chloroplastic	P27787	4.38	-8.1	42.67	44	56
Endonuclease 1	Q9SXA6	6.55	-6.9	38.36	48.2	51.803
Cytochrome c-551	P00099	7.26	0	50.96	36.54	63.462
DNA polymerase sliding clamp 1	Q975N2	4.36	-15.8	46.12	46.12	53.878
High-potential iron-sulfur protein isozyme II	P04169	3.89	-12.9	36.84	43.42	56.579
THERMOPHILIC PROTEIN(Table G)
PROTEIN NAME	UNIPROT ID	ISOELECTRIC POINT	NET CHARGE	HYDROPHOBICITY	POLAR(%)	NON POLAR(%)
Adenylate kinase	P9WKF5	4.76	-5.9	41.99	46.41	53.591
Adenylate kinase	P27142	6.13	-2.9	41.94	42.4	57.604
Triosephosphate isomerase	P00943	5	-8.7	46.64	41.5	58.498
Alpha-amylase	P00691	6.17	-10.4	37.18	49.92	50.076
Alpha-amylase A	Q8GPL8	5.5	-13.6	40	44.08	55.922
Malate dehydrogenase	P80040	4.91	-5.9	50.16	37.54	62.46
Polyamine aminopropyltransferase	Q5SK28	5.87	-10.6	46.18	42.68	57.325
Superoxide dismutase [Fe]	Q9X6W9	5.63	-6.4	40.85	45.07	54.93
Malate dehydrogenase	O59028	9.06	3.7	43.33	41.11	58.889
Acylphosphatase	Q97ZL0	5.25	-1.9	40.59	43.56	56.436
Peroxiredoxin	O58966	5.44	-4.8	46.3	43.06	56.944
Alpha-amylase	P06278	6.83	-5.5	37.7	47.46	52.539
L-threonine 3-dehydrogenase	O58389	5.46	-6.7	45.98	37.93	62.069
Cytochrome P450 119	Q55080	6.43	-3.3	40.76	50.27	49.728
Purine nucleoside phosphorylase	P50389	7.4	0.1	42.8	42.37	57.627
Ribose-5-phosphate isomerase A	O50083	4.33	-13.9	49.34	41.05	58.952
Adenylate kinase	P69441	5.45	-3.8	41.59	45.33	54.673
Carboxylesterase	Q06174	4.79	-13.3	41.87	44.72	55.285
Cellobiose 2-epimerase	F8WRK9	6.8	-5.1	44.66	43.2	56.796
Adenylate kinase	P16304	4.38	-14.1	37.79	45.62	54.378
Peroxiredoxin 5	G1K3P1	9.28	2.1	37.04	54.32	45.679
Adenylate kinase	P43410	5.14	-3.8	42.19	48.96	51.042
Acylphosphatase	P84142	10.66	4.2	45.05	40.66	59.341
MESOPHILIC PROTEIN (Table H)
PROTEIN NAME	UNIPROT ID	ISOELECTRIC POINT	NET CHARGE	HYDROPHOBICITY	POLAR(%)	NON POLAR(%)
Adenylate kinase isoenzyme 1	P00568	8.99	3.1	35.05	50.52	49.485
Adenylate kinase	O66490	7.8	0.4	43.69	44.18	55.825
Triosephosphate isomerase, cytosolic	P48491	5.17	-4.1	47.24	40.95	59.055
Alpha-amylase type B isozyme	P04063	6.19	-9.6	43.56	40.98	59.016
Alpha-amylase A type-1/2	P0C1B3	4.29	-23.9	39.68	42.89	57.114
Malate dehydrogenase	P61889	5.46	-3	46.79	39.42	60.577
Polyamine aminopropyltransferase	O57950	4.94	-10.4	42.86	41.43	58.571
Superoxide dismutase [Mn], mitochondrial	P04179	8.45	2.8	40.99	43.24	56.757
Malate dehydrogenase, mitochondrial	P40926	8.9	7	47.04	40.83	59.172
Acylphosphatase-1	P41500	8.94	1.3	36.63	50.5	49.505
Peroxiredoxin-6	P30041	6.29	-1.8	47.77	43.3	56.696
Alpha-amylase 1	P04745	6.92	-2.6	38.75	44.62	55.382
L-threonine 3-dehydrogenase	Q5SKS4	6.6	-3.4	51.31	34.11	65.889
Cytochrome P450 119	Q972I2	6.21	-2.7	43.6	48.23	51.771
Purine nucleoside phosphorylase DeoD-type	P0ABP8	5.35	-6.7	45.61	40.59	59.414
Ribose-5-phosphate isomerase A	Q58998	4.61	-8.9	45.13	43.36	56.637
Adenylate kinase	P07170	6.37	-2.6	43.24	46.85	53.153
Pimeloyl-[acyl-carrier protein] methyl ester esterase	P13001	7.02	-1.3	50.78	39.84	60.156
Cellobiose 2-epimerase	A4XGA6	5.41	-12.3	39.49	49.49	50.513
Adenylate kinase, chloroplastic	P43188	4.67	-8.8	41.89	48.2	51.802
Peroxiredoxin type-2	P38013	4.78	-5.9	43.75	44.89	55.114
Adenylate kinase isoenzyme 1	P00571	8.62	2.1	35.57	50	50
Acylphosphatase-1	P07311	9.94	3.3	36.36	51.52	48.485
PSYCHROPHILIC PROTEIN(Table I)
PROTEIN NAME	UNIPROT ID	ISOELECTRIC POINT(%)	NET CHARGE	HYDROPHOBICITY	POLAR(%)	NON POLAR(%)
Triosephosphate isomerase	P50921	4.55	-13.5	49.22	39.453	60.547
Triosephosphate isomerase	P48499	8.32	2.3	47.01	42.629	57.371
Alpha-amylase	P29957	4.7	-26.2	37.97	47.085	52.915
Superoxide dismutase [Fe]	P84612	4.79	-9.4	44.79	43.75	56.25
DNA gyrase subunit A	Q482G7	4.78	-38.3	44.79	48.348	51.652
Malate dehydrogenase	A9W386	4.76	-9.8	48.44	36.875	63.125
Aminotransferase	Q8RR70	5.14	-8	47.42	40.206	59.794
Alanine racemase	Q9S5V6	6.27	-3.8	45.95	42.298	57.702
MESOPHILIC PROTEIN (Table J)
PROTEIN NAME	UNIPROT ID	ISOELECTRIC POINT	NET CHARGE	HYDROPHOBICITY	POLAR(%)	NON POLAR(%)
Triosephosphate isomerase, cytosolic	P48491	5.17	-4.1	47.24	40.945	59.055
Triosephosphate isomerase	P0A858	5.85	-6.4	47.84	40.392	59.608
Alpha-amylase SusG	Q8A1G3	4.7	-30.7	36.85	48.41	51.59
Superoxide dismutase [Fe]	P0AGD3	5.85	-5.4	45.6	41.969	58.031
DNA gyrase subunit A	P0AES4	4.83	-33.6	42.86	46.4	53.6
Malate dehydrogenase, mitochondrial	P40926	8.9	7	47.04	40.828	59.172
Serine--pyruvate aminotransferase	P21549	8.55	4.9	45.41	40.306	59.694
Alanine racemase	P10724	7.11	-1.7	47.42	41.237	58.763
The contribution of salt bridges in number by experiment
Supplimentary		THERMOPHILES(TABLE K)
Organism name		Protein name		Uniprot Id		Pdb Id		Length	Resolution	Salt Bridge
Bacillus subtilis		Adenylate kinase		P16304		1P3J		217	1.9 Å	Unknown
Mycobacterium tuberculosis		Adenylate kinase		P9WKF5		1P4S		181	Unknown	10
Geobacillus stearothermophilus		Adenylate kinase		P27142		1ZIN		217	1.6 Å	12
Geobacillus stearothermophilus		Triosephosphate isomerase		P00943		1BTM		252	2.8 Å	Unknown
Bacillus subtilis		Alpha-amylase		P00691		1BAG		425	2.5 Å	19
Halothermothrix orenii		Alpha-amylase A		Q8GPL8		1WZA		488	1.6 Å	16
Aeropyrum pernix		Superoxide dismutase [Mn/Fe]		Q9Y8H8		3AK1		214	1.57 Å	55
Chloroflexus aurantiacus		Malate dehydrogenase		P80040		1GUY		309	2.2 Å	15
Alvinella pompejana		Peroxiredoxin 5		G1K3P1		2XHF		171	1.3 Å	15
Methanothermococcus thermolithotrophicus		Adenylate kinase		P43410		1KI9		192	2.76 Å	19
Thermus thermophilus		Polyamine aminopropyltransferase		Q5SK28		1UIR		314	2.0 Å	36
Aquifex pyrophilus		Superoxide dismutase [Fe]		Q9X6W9		1COJ		212	1.9 Å	14
Pyrococcus horikoshii		Malate dehydrogenase		O59028		1V9N		360	2.1 Å	8
Pyrococcus horikoshii		Acylphosphatase		P84142		1V3Z		91	1.72 Å	16
Sulfolobus solfataricus		Acylphosphatase		Q97ZL0		1Y9O		103	Unknown	6
Aeropyrum pernix		Peroxiredoxin		Q9Y9L0		1X0R		249	2.0 Å	237
Pyrococcus horikoshii		Peroxiredoxin		O58966		3W6G		216	2.25 Å	Unknown
Bacillus licheniformis		Alpha-amylase		P06278		1BLI		483	1.9 Å	33
Pyrococcus horikoshii		L-threonine 3-dehydrogenase		O58389		2D8A		348	2.05 Å	11
Sulfolobus acidocaldarius		Cytochrome P450 119		Q55080		1F4T		368	1.93 Å	41
Purine nucleoside phosphorylase		Purine nucleoside phosphorylase		P50389		1JDS		236	1.8 Å	42
Pyrococcus horikoshii		Ribose-5-phosphate isomerase A		O50083		1LK5		229	1.75 Å	45
Escherichia coli		Adenylate kinase		P69441		1AKE		214	Unknown	23
		MESOPHILES(TABLE L)
Organism name		Protein name			Uniprot Id	Pdb Id		Length	Resolution	Salt Bridge
Zea mays (Maize)		Adenylate kinase, chloroplastic			P43188	1ZAK		222	3.5 Å	14
Homo sapiens (Human)		Adenylate kinase isoenzyme 1			P00568	1Z83		196	1.9 Å	35
Aquifex aeolicus (strain VF5)		Adenylate kinase			O66490	2RGX		206	1.9 Å	12
Arabidopsis thaliana (Mouse-ear cress)		Triosephosphate isomerase, cytosolic			P48491	4OBT		257	1.6 Å	26
Hordeum vulgare (Barley)		Alpha-amylase type B isozyme			P04063	1AMY		403	2.8 Å	20
Aspergillus oryzae		Alpha-amylase A type-1/2			P0C1B3	2GUY		478	1.59 Å	16
Aeropyrum pernix		Superoxide dismutase [Mn/Fe]			Q9Y8H8	3AK2		214	1.57 Å	54
Escherichia coli		Malate dehydrogenase			P61889	1EMD		312	1.9 Å	8
Saccharomyces cerevisiae		Peroxiredoxin type-2			P38013	4DSQ		184	2.4 Å	1
Sus scrofa (Pig)		Adenylate kinase isoenzyme 1			P00571	3ADK		195	2.1 Å	9
Pyrococcus horikoshii		Polyamine aminopropyltransferase			O57950	2E5W		280	2.0 Å	51
Homo sapiens (Human)		Superoxide dismutase [Mn], mitochondrial			P04179	1AP5		198	2.2 Å	9
Homo sapiens (Human)		Malate dehydrogenase, mitochondrial			P40926	2DFD		342	1.9 Å	30
Homo sapiens (Human)		Acylphosphatase-1			P07311	2VH7		99	1.45 Å	3
Bos taurus (Bovine)		Acylphosphatase-1			P41500	2ACY		98	1.8 Å	2
Aeropyrum pernix		Peroxiredoxin			Q9Y9L0	2CV4		250	2.0 Å	259
Homo sapiens (Human)		Peroxiredoxin-6			P30041	1PRX		224	2.0 Å	17
Homo sapiens (Human)		Alpha-amylase 1			P04745	1C8Q		496	2.3 Å	24
Thermus thermophilus		L-threonine 3-dehydrogenase			Q5SKS4	2DQ4		343	2.5 Å	27
Sulfolobus tokodaii		Cytochrome P450 119			Q972I2	1UE8		367	3.0 Å	18
Escherichia coli		Purine nucleoside phosphorylase			P0ABP8	1A69		238	2.1 Å	31
Methanocaldococcus jannaschii		Ribose-5-phosphate isomerase A			Q58998	3IXQ		226	1.78 Å	60
Saccharomyces cerevisiae		Adenylate kinase			P07170	1AKY		220	1.63 Å	10
Escherichia coli		Pimeloyl-[acyl-carrier protein] methyl ester esterase			P13001	1M33		258	1.7 Å	11
HALOPHILIC PROTEIN(TABLE M)
Organism name	Protein name			Uniprot Id			Pdb Id	Length	Resolution	Salt Bridge
Haloferax mediterranei	Glucose 1-dehydrogenase			Q977U7			2B5V	357	2.0 Å	11
Alteromonas sp.	Xaa-Pro dipeptidase			Q44238			3L24	517	2.3 Å	47
Halobacterium salinarum	Dodecin			B0R5M0			1MOG	67	1.7 Å	1
Halobacterium salinarum	Nucleoside diphosphate kinase			P61136			2AZ1	181	2.35 Å	36
Chromohalobacter sp. 560	Beta-lactamase			Q76LX5			3WRT	367	2.9 Å	36
Ectothiorhodospira shaposhnikovii	High-potential iron-sulfur protein isozyme 2			P38524			1HPI	71	1.8 Å	0
Haloferax volcanii	DNA polymerase sliding clamp			D0VWY8			3HI8	247	3.2 Å	14
Halomonas sp. #593	Alkaline phosphatase			B5BP20			3WBH	527	2.1 Å	29
Haloferax volcanii	Dihydrofolate reductase HdrA			P15093			1VDR	162	2.55 Å	6
Haloferax volcanii	Malate synthase			D4GTL2			3OYX	433	2.51 Å	23
Enterococcus faecalis	Hydroxymethylglutaryl-CoA synthase			Q9FD71			1X9E	383	2.4 Å	42
Allochromatium vinosum	High-potential iron-sulfur protein			P00260			1B0Y	85	0.93 Å	2
Haloferax volcanii	Dihydrofolate reductase HdrA			P15093		1VDR		162	2.55 Å	6
Halomonas sp. #593	Nucleoside diphosphate kinase			Q83WH5		3VGS		141	2.3 Å	12
Haloarcula marismortui	Ferredoxin-1			P00217		1DOI		128	1.9 Å	4
Haloarcula marismortui	Bacteriorhodopsin-I			Q5UXY6		4PXK		258	2.5 Å	2
Haloarcula quadrata	Nucleoside diphosphate kinase			Q401C5		2ZUA		174	2.59 Å	28
Halorhodospira halophila	Cytochrome c-551			P00122		1GKS		78	Unknown	8
Haloarcula marismortui	Chemotaxis protein CheC			Q5V4K4		3QTA		233	2.0 Å	15
Haloarcula marismortui	HTR-like protein			Q5V4P0		3FC7		125	2.65 Å	11
Haloarcula marismortui	Catalase-peroxidase 2			O59651		1ITK		731	2.0 Å	75
	NON-HALOPHILIC(TABLE N)
Organism name	Protein name			Uniprot Id		Pdb Id		Length	Resolution	Salt Bridge
Sulfolobus solfataricus	Glucose 1-dehydrogenase			O93715		2CD9		366	1.8 Å	35
Homo sapiens	Xaa-Pro dipeptidase			P12955		2iw2		494	1.82 Å	58
Thermus thermophilus	Dodecin			Q5SIE3		2CZ8		69	1.5 Å	39
Homo sapiens	Nucleoside diphosphate kinase, mitochondrial			O00746		1EHW		162	2.4 Å	10
Pseudomonas fluorescens	Beta-lactamase I			P85302		2QZ6		358	2.26 Å	3
Halorhodospira halophila	High-potential iron-sulfur protein isozyme I			P04168		1PIH		73	Unknown	12
Sulfolobus solfataricus	DNA polymerase sliding clamp 1			P57766		2HII		257	2.79 Å	51
Homo sapiens	Alkaline phosphatase, placental type			P05187		1EW2		513	1.82 Å	27
Homo sapiens	Dihydrofolate reductase			P00374		1BOZ		186	2.1 Å	6
Escherichia coli	Malate synthase G			P37330		1D8C		723	2.0 Å	30
Homo sapiens	Hydroxymethylglutaryl-CoA synthase, mitochondrial			P54868		2WYA		460	1.7 Å	30
Rhodoferax fermentans	High-potential iron-sulfur protein			P80882		1HLQ		75	1.45 Å	2
Escherichia coli	Dihydrofolate reductase			P0ABQ4		1DDR		159	2.45 Å	8
Drosophila melanogaster	Nucleoside diphosphate kinase			P08879		1NDL		153	2.4 Å	15
Zea mays	Ferredoxin-1, chloroplastic			P27787		1GAQ		314	2.59 Å	24
Haloquadratum walsbyi	Bacteriorhodopsin-I			Q18DH8		4QI1		262	1.85 Å	3
Homo sapiens	Nucleoside diphosphate kinase A			P15531		1JXV		152	2.2 Å	42
Pseudomonas stutzeri	Cytochrome c-551			P00101		1CCH		82	Unknown	1
Escherichia coli	Chemotaxis protein CheY			P0AE67		1A0O		128	2.95 Å	28
Haloarcula marismortui	HTR-like protein			Q5V5P7		3BWL		126	1.73 Å	42
Burkholderia pseudomallei	Catalase-peroxidase			Q3JNW6		5L02		728	1.9 Å	95
ALKALINE PROTEIN(TABLE O)
Organism name			Protein name	Uniprot Id		Pdb Id		Length	Resolution	Salt Bridge
Bacillus amyloliquefaciens			Subtilisin BPN'	P00782		1A2Q		275	1.8 Å	5
Mus musculus			Ectonucleotide pyrophosphatase	Q9R1E6		3NKM		831	2.0 Å	47
Mycobacterium tuberculosis			Secreted chorismate mutase	P9WIB9		2AO2		165	2.07 Å	26
Bacillus alcalophilus			Phosphoserine aminotransferase	Q9RME2		1W23		360	1.08 Å	22
Pseudomonas aeruginosa			Arylsulfatase	P51691		1HDH		536	1.3 Å	66
Fasciola hepatica			Cathepsin L-like proteinase	Q24940		2O6X		310	1.4 Å	14
Pseudomonas fluorescens			Phosphonoacetate hydrolase	Q51782		1EI6		406	2.1 Å	53
Sphingomonas sp.			Alkaline phosphatase PhoK	A1YYW7		3Q3Q		565	1.95 Å	26
Mycobacterium tuberculosis			3'-phosphoadenosine 5'-phosphate phosphatase	P9WKJ1		5DJF		288	1.7 Å	Unknown
Lecanicillium psalliotae			Alkaline serine protease ver112	Q68GV9		3F7M		279	1.6 Å	8
Haemophilus influenzae			Succinyl-diaminopimelate desuccinylase	P44514		3IC1		377	2.3 Å	24
Thermomyces lanuginosus			Lipase	O59952		1DT3		269	2.6 Å	14
Bacillus akibai			Endoglucanase	P06564		1UWW		191	1.4 Å	16
Mycobacterium tuberculosis			Inositol-1-monophosphatase SuhB	P9WKI9		2Q74		299	2.6 Å	21
Escherichia coli (strain K12)			Putrescine aminotransferase	P42588		4UOX		467	2.09 Å	74
Fusarium oxysporum			Endo-1,4-beta-xylanase A	B3A0S5		3U7B		327	1.94 Å	72
Alteromonas sp.			Xaa-Pro dipeptidase	Q44238		3L24		517	2.3 Å	47
Haloferax volcanii			Malate synthase	D4GTL2		3OYX		433	2.51 Å	23
Enterococcus faecalis			Hydroxymethylglutaryl-CoA synthase	Q9FD71		1X9E		383	2.4 Å	42
			NON-ALKALINE PROTEINS(TABLE P)
Organism name			Protein name	Uniprot Id		Pdb Id		Length	Resolution	Salt Bridge
Streptomyces albogriseolus			Subtilisin inhibitor	P01006		2SIC		275	1.8 Å	8
Rattus norvegicus			Ectonucleotide pyrophosphatase	Q64610		2XR9		827	2.05 Å	41
Yersinia pestis			Secreted chorismate mutase	Q7CHH5		2GBB		156	2.1 Å	24
Mycobacterium tuberculosis			Phosphoserine aminotransferase	P9WQ73		2FYF		398	1.5 Å	29
Homo sapiens			Arylsulfatase B	P15848		1FSU		492	2.5 Å	21
Tenebrio molitor			C1 family cathepsin L5	Q69G21		3QJ3		331	1.85 Å	26
Rhizobium meliloti			Probable phosphonoacetate hydrolase	Q92UV8		3SZY		427	1.35 Å	16
Bacillus subtilis			Alkaline phosphatase synthesis sensor protein PhoR	P23545		3CWF		122	2.2 Å	5
Arabidopsis thaliana			SAL1 phosphatase	Q42546		5ESY		346	3.05 Å	8
Pseudoalteromonas sp. AS-11			Alkaline serine protease	Q65Z69		1V6C		441	1.8 Å	17
Vibrio cholerae serotype O1			Succinyl-diaminopimelate desuccinylase	Q9KQ52		4ONW		268	1.65 Å	26
Rhizopus oryzae			Lipase	P61872		1TIC		269	2.6 Å	Unknown
Hypocrea jecorina			Endoglucanase-7	Q7Z9M7		2VTC		249	1.6 Å	4
Escherichia coli			Inositol-1-monophosphatase	P0ADG4		2QFL		267	1.9 Å	3
Escherichia coli			4-aminobutyrate aminotransferase GabT	P22256		1SF2		426	2.4 Å	86
Streptomyces lividans			Endo-1,4-beta-xylanase A	P26514		1E0V		313	1.7 Å	20
Escherichia coli			Xaa-Pro dipeptidase	P21165		4QR8		443	2.0 Å	53
Saccharomyces cerevisiae			Malate dehydrogenase, mitochondrial	P17505		1HR9		475	3.01 Å	140
Homo sapiens			Hydroxymethylglutaryl-CoA lyase, mitochondrial	P35914		2CW6		298	2.1 Å	50
ACIDIC PROTEIN(TABLE Q)
Organism name			Protein name	Uniprot Id		Pdb Id		Length	Resolution	Salt Bridge
Homo sapiens			Glutamate carboxypeptidase 2	Q04609		1Z8L		695	3.5 Å	84
Homo sapiens			Fibroblast growth factor 2	P09038		1BAS		154	1.9 Å	5
Homo sapiens			Sodium/hydrogen exchanger 1	P19634		1Y4E		27	Unknown	0
Escherichia coli			5'-methylthioadenosine	P0AF12		1JYS		242	1.9 Å	22
Escherichia coli			Oxalyl-CoA decarboxylase	P0AFI0		2Q27		564	2.12 Å	38
Helicobacter pylori			Urease subunit beta	P69996		1E9Y		A 238; B 569	3.0 Å	27
Musca domestica			Lysozyme 1	Q7YT16		2FBD		122	1.9 Å	4
Mycobacterium tuberculosis			pH-sensitive adenylate cyclase Rv1264	P9WMU9		1Y10		407	2.3 Å	63
Homo sapiens			Legumain	Q99538		4AW9		284	2.2 Å	6
Escherichia coli			Protein deglycase 1	P31658		1IZY		283	2.8 Å	14
Listeria monocytogenes serovar 1/2a			Listeriolysin O	P13128		4CDB		488	2.15 Å	10
Talaromyces purpureogenus			Acetylxylan esterase 2	O59893		1BS9		207	1.1 Å	3
			NON ACIDIC PROTEIN(TABLE R)
Organism name			Protein name	Uniprot Id		Pdb Id		Length	Resolution	Salt Bridge
Homo sapiens			N-acetylated-alpha-linked acidic dipeptidase 2	Q9Y3Q0		3FEC		707	1.49 Å	46
Homo sapiens			Fibroblast growth factor 1	P05230		1AXM		135	3.0 Å	24
Homo sapiens			Na(+)/H(+) exchange regulatory cofactor NHE-RF1	O14745		1G9O		91	1.5 Å	4
Helicobacter pylori			Aminodeoxyfutalosine nucleosidase	O24915		4BMX		251	1.76 Å	13
Oxalobacter formigenes			Oxalyl-CoA decarboxylase	P40149		2C31		568	1.73 Å	41
Sporosarcina pasteurii			Urease subunit alpha	P41020		1IE7		100	1.85 Å	45
Pelodiscus sinensis			Lysozyme C	Q7LZQ1		2GV0		131	1.9 Å	3
Mycobacterium tuberculosis			Adenylate cyclase	P9WQ35		1YK9		204	2.7 Å	3
Cricetulus griseus			Legumain	G3I1H5		4D3X		284	1.85 Å	7
Escherichia coli			Protein deglycase 3	Q46948		2AB0		205	1.1 Å	17
Listeria monocytogenes serovar			Listeriolysin regulatory protein	P22262		1OMI		248	2.8 Å	8
Hypocrea jecorina			Acetylxylan esterase	Q99034		1QOZ		207	1.9Å	6
			PSYCHROPHILES(TABLE S)
Organism name			Protein name	Uniprot Id		Pdb Id		Length	Resolution	Salt Bridge
Moritella marina			Triosephosphate isomerase	P50921		1AW1		256	2.7 Å	115
Pseudoalteromonas haloplanktis (Alteromonas haloplanktis)			Alpha-amylase	P29957		1AQH		453	2.0 Å	18
Pseudoalteromonas haloplanktis (Alteromonas haloplanktis)			Alpha-amylase	P29957		1AQM		453	1.85 Å	19
Pseudoalteromonas haloplanktis (strain TAC 125)			Superoxide dismutase [Fe]	P84612		3LIO		192	1.5 Å	7
Colwellia psychrerythraea (strain 34H / ATCC BAA-681) (Vibrio psychroerythus)			DNA gyrase subunit A	Q482G7		3LPX		500	2.6 Å	44
Methylobacterium extorquens (strain PA1)			Malate dehydrogenase	A9W386		4ROR		320	1.66 Å	9
Phormidium lapideum			Aminotransferase	Q8RR70		1J32		388	2.1 Å	27
			MESOPHILES(TABLE T)
Organism name			Protein name	Uniprot Id		Pdb Id		Length	Resolution	Salt Bridge
Homo sapiens (Human)			Triosephosphate isomerase	P60174		1HTI		248	2.8 Å	23
Hordeum vulgare (Barley)			Alpha-amylase type A isozyme	P00693		1HT6		405	1.5 Å	24
Homo sapiens (Human)			Alpha-amylase 1	P04745		1C8Q		496	2.3 Å	24
Escherichia coli (strain K12)			Superoxide dismutase [Mn]	P00448		1D5N		205	1.55 Å	29
Escherichia coli (strain K12)			DNA gyrase subunit B	P0AES6		1AJ6		219	2.3 Å	6
Homo sapiens (Human)			Malate dehydrogenase, mitochondrial	P40926		2DFD		342	1.9 Å	30
Homo sapiens (Human)			Serine--pyruvate aminotransferase	P21549		1H0C		392	2.5 Å	10
supplimentary	Relationship between sequence and structure predicted by theoretical techniques.
HALOPHILIC PROTEIN		(TABLE U)				NON-HALOPHILIC PROTEIN
NAME OF THE PROTEIN	UNIPROT ID	PDB ID	R.M.S	IDENTITY	SIMILARITY	NAME OF THE PROTEIN	UNIPROT ID		PDB ID
Glucose 1-dehydrogenase	Q977U7	2B5V	2.411	0.275	0.442	Glucose 1-dehydrogenase	O93715		2CD9
Xaa-Pro dipeptidase	Q44238	3L24	3.174	0.21	0.364	Xaa-Pro dipeptidase	P12955		2IW2
Dodecin	B0R5M0	1MOG	0.69	0.386	0.529	Dodecin	Q5SIE3		2CZ8
Nucleoside diphosphate kinase	P61136	2AZ1	15.8	0.503	0.635	Nucleoside diphosphate kinase, mitochondrial	O00746		1EHW
Beta-lactamase	Q76LX5	3WRT	1.096	0.466	0.61	Beta-lactamase I	P85302		2QZ6
High-potential iron-sulfur protein isozyme 2	P38524	1HPI	2.588	0.36	0.467	High-potential iron-sulfur protein isozyme I	P04168		1PIH
DNA polymerase sliding clamp	D0VWY8	3HI8	26.11	0.221	0.424	DNA polymerase sliding clamp	P57766		2HII
Alkaline phosphatase	B5BP20	3WBH	4.853	0.247	0.362	Alkaline phosphatase, placental type	P05187		1EW2
Dihydrofolate reductase HdrA	P15093	1VDR	3.022	0.227	0.458	Dihydrofolate reductase	P00374		1BOZ
ALKALINE PROTEIN		(TABLE V)				NON-ALKALINE PROTEIN
NAME OF THE PROTEIN	UNIPROT ID	PDB ID	R.M.S	IDENTITY	SIMILARITY	NAME OF THE PROTEIN		UNIPROT ID	PDB ID
Subtilisin BPN'	P00782	1A2Q	0.279	0.985	0.989	Subtilisin inhibitor		P01006	2SIC
Ectonucleotide pyrophosphatase/phosphodiesterase family member 2	Q9R1E6	3NKM	0.469	0.964	0.979	Ectonucleotide pyrophosphatase/phosphodiesterase family member 2		Q64610	2XR9
Secreted chorismate mutase	P9WIB9	2AO2	30.33	0.243	41.25	Secreted chorismate mutase		Q7CHH5	2GBB
Phosphoserine aminotransferase	Q9RME2	1W23	2.298	0.2	0.378	Phosphoserine aminotransferase		P9WQ73	2FYF
Arylsulfatase	P51691	1HDH	2.867	0.248	0.378	Arylsulfatase B		P15848	1FSU
Cathepsin L-like proteinase	Q24940	2O6X	1.148	0.386	0.552	C1 family cathepsin L5		Q69G21	3QJ3
Phosphonoacetate hydrolase	Q51782	1EI6	0.952	0.52	0.646	Probable phosphonoacetate hydrolase		Q92UV8	3SZY
ACIDIC PROTEIN		(TABLE W)
						NON-ACIDIC PROTEIN
NAME OF THE PROTEIN	UNIPROT ID	PDB ID	R.M.S	IDENTITY	SIMILARITY	NAME OF THE PROTEIN	UNIPROT ID		PDB ID
Glutamate carboxypeptidase 2	Q04609	1Z8L	0.892	0.699	0.833	N-acetylated-alpha-linked acidic dipeptidase 2	Q9Y3Q0		3FEC
Fibroblast growth factor 2	P09038	1BAS	0.656	0.471	0.58	Fibroblast growth factor 1	P05230		1AXM
Sodium/hydrogen exchanger 1	P19634	1Y4E	2.159	0.05	0.07	Na(+)/H(+) exchange regulatory cofactor NHE-RF1	O14745		1G9O
5'-methylthioadenosine/S-adenosylhomocysteine nucleosidase	P0AF12	1JYS	2.486	0.317	0.517	Aminodeoxyfutalosine nucleosidase	O24915		4BMX
Oxalyl-CoA decarboxylase	P0AFI0	2Q27	26.52	0.537	0.708	Oxalyl-CoA decarboxylase	P40149		2C31
Urease subunit beta	P69996	1E9Y	0.856	0.244	0.303	Urease subunit alpha	P41020		1IE7
Lysozyme 1	Q7YT16	2FBD	1.16	0.341	0.464	Lysozyme C	Q7LZQ1		2GV0
pH-sensitive adenylate cyclase Rv1264	P9WMU9	1Y10	3.781	0.136	0.188	Adenylate cyclase	P9WQ35		1YK9
		(TABLE X)
THERMOPHILES						MESOPHILES
NAME OF THE PROTEIN	Uniprot ID	Pdb ID	R.M.S	IDENTITY	SIMILARITY	Protein name	Uniprot ID		Pdb ID
Adenylate kinase	P16304	1P3J	1.41	0.38	0.56	Adenylate kinase, chloroplastic	P43188		1ZAK
Adenylate kinase	P9WKF5	1P4S	2.935	0.295	0.495	Adenylate kinase isoenzyme 1	P00568		1Z83
Adenylate kinase	P27142	1ZIN	1.166	0.445	0.656	Adenylate kinase	O66490		2RGX
Triosephosphate isomerase	P00943	1BTM	1.364	0.413	0.564	Triosephosphate isomerase, cytosolic	P48491		4OBT
Alpha-amylase	P00691	1BAG	6.934	0.181	0.3	Alpha-amylase type B isozyme	P04063		1AMY
Alpha-amylase A	Q8GPL8	1WZA	4.839	0.205	0.315	Alpha-amylase A type-1/2	P0C1B3		2GUY
Superoxide dismutase [Mn/Fe]	Q9Y8H8	3AK1	0.366	1	1	Superoxide dismutase [Mn/Fe]	Q9Y8H8		3AK2
Malate dehydrogenase	P80040	1GUY	4.422	0.266	0.433	Malate dehydrogenase	P61889		1EMD
Peroxiredoxin 5	G1K3P1	2XHF	2.805	0.233	0.367	Peroxiredoxin type-2	P38013		4DSQ
Adenylate kinase	P43410	1KI9	8.759	0.187	0.37	Adenylate kinase isoenzyme 1	P00571		3ADK
Polyamine aminopropyltransferase	Q5SK28	1UIR	2.265	0.281	0.455	Polyamine aminopropyltransferase	O57950		2E5W
Superoxide dismutase [Fe]	Q9X6W9	1COJ	1.288	0.301	0.466	Superoxide dismutase [Mn], mitochondrial	P04179		1AP5
Malate dehydrogenase	O59028	1V9N	13.42	0.149	0.264	Malate dehydrogenase, mitochondrial	P40926		2DFD
Acylphosphatase	Q97ZL0	1Y9O	2.043	0.224	0.467	Acylphosphatase-1	P41500		2ACY
Peroxiredoxin	Q9Y9L0	1X0R	1.238	0.992	0.992	Peroxiredoxin	Q9Y9L0		2CV4
Peroxiredoxin	O58966	3W6G	1.752	0.369	0.48	Peroxiredoxin-6	P30041		1PRX
Alpha-amylase	P06278	1BLI	14.04	0.173	0.297	Alpha-amylase 1	P04745		1C8Q
L-threonine 3-dehydrogenase	O58389	2D8A	1.227	0.494	0.677	L-threonine 3-dehydrogenase	Q5SKS4		2DQ4
Cytochrome P450 119	Q55080	1F4T	1.107	0.63	0.788	Cytochrome P450 119	Q972I2		1UE8
Purine nucleoside phosphorylase	P50389	1JDS	18.66	0.313	0.514	Purine nucleoside phosphorylase DeoD-type	P0ABP8		1A69
Ribose-5-phosphate isomerase A	O50083	1LK5	24.77	0.522	0.739	Ribose-5-phosphate isomerase A	Q58998		3IXQ
Adenylate kinase	P69441	1AKE	1.217	0.449	0.64	Adenylate kinase	P07170		1AKY
Carboxylesterase	Q06174	1R1D	7.988	0.174	0.355	Pimeloyl-[acyl-carrier protein] methyl ester esterase	P13001		1M33
PSYCHROPHILES			(TABLE Y)			MESOPHILES
NAME OF THE PROTEIN	Uniprot Id	Pdb Id	R.M.S	IDENTITY	SIMILARITY	Protein name	Uniprot Id		Pdb Id
Triosephosphate isomerase	P50921	1AW1	28.06	39.4	55.2	Triosephosphate isomerase	P60174		1HTI
Alpha-amylase	P29957	1AQH	10.9	19	32	Alpha-amylase type A isozyme	P00693		1HT6
Alpha-amylase	P29957	1AQM	0.914	44.5	59.5	Alpha-amylase 1	P04745		1C8Q
Superoxide dismutase [Fe]	P84612	3LIO	28.39	40.9	56.2	Superoxide dismutase [Mn]	P00448		1D5N
DNA gyrase subunit A	Q482G7	3LPX	22.84	8	15.3	DNA gyrase subunit B	P0AES6		1AJ6
Malate dehydrogenase	A9W386	4ROR	2.573	26.3	42.6	Malate dehydrogenase, mitochondrial	P40926		2DFD
Aminotransferase	Q8RR70	1J32	9.408	16.1	29.3	Serine--pyruvate aminotransferase	P21549		1H0C
